# Supplementary material for: Pathological Complete Response Following Neoadjuvant Tislelizumab Monotherapy in Treatment-Naive Locally Advanced, MMR-Deficient/MSI-High Ascending Colon Cancer: A Case Report
Source: J Clin Med. 2022 Dec 28;12(1):240. doi: 10.3390/jcm12010240 (PMC9821431; doi:10.3390/jcm12010240)
Supplement: Supplementary file 1 [file jcm-12-00240-s001.zip]

Archive with 2 entries (2 files):
- Supplementary Table S1. CARE checklist.pdf
- Supplementary Table S2.xlsx
